# Supplementary material for: Germline single nucleotide polymorphisms in ERBB3 and BARD1 genes result in a worse relapse free survival response for HER2-positive breast cancer patients treated with adjuvant based docetaxel, carboplatin and trastuzumab (TCH)
Source: PLoS One. 2018 Aug 2;13(8):e0200996. doi: 10.1371/journal.pone.0200996 (PMC6071997; doi:10.1371/journal.pone.0200996)
Supplement: S1 File — (CSV) [file pone.0200996.s001.csv]

		Carboplatin						Cisplatin						Docetaxel
		rs1136201	rs2070096	rs2229046	rs2229571	rs2284922	rs773123	rs1136201	rs2070096	rs2229046	rs2229571	rs2284922	rs773123	rs1136201	rs2070096	rs2229046	rs2229571	rs2284922	rs773123
Breast Cancer (n=54)	Het-Ref	0.449985329	0.865062932	0.065486066	0.887250098	0.96900142	0.252636894	0.37098368	0.076939381	0.068976224	0.999657586	0.786053141	0.428063031	0.986774469	0.99940378	0.907221456	0.975418204	0.709457143	0.806456189
	Minor-Ref	0.999392816	0.674545089	NA	0.987403489	0.853861766	0.258132221	0.923223538	0.998135459	NA	0.686250421	0.805603134	0.51544676	0.997309092	0.572268091	NA	0.532051908	0.678851493	0.564514037
	Minor-Het	0.790278776	0.95368472	NA	0.773074207	0.733043376	0.988330469	0.568260576	0.225647539	NA	0.691766567	0.444710266	0.995407734	0.991547035	0.702184187	NA	0.663617884	0.987564364	0.438324783
HER2 (n=11)	Het-Ref	NA	0.451312907	0.110209884	0.12345256	0.132430629	0.110209884	NA	0.107545456	0.658645437	0.502483394	0.499626825	0.658645437	NA	0.162613589	0.964917471	0.98526651	0.599851741	0.964917471
	Minor-Ref	NA	NA	NA	0.169459921	0.684455587	NA	NA	NA	NA	0.064425619	0.813705848	NA	NA	NA	NA	0.719312264	0.111362322	NA
	Minor-Het	NA	NA	NA	0.007483031	0.910163734	NA	NA	NA	NA	0.009605161	0.998140972	NA	NA	NA	NA	0.58273653	0.25035828	NA
		Cisplatin
		rs1136201	rs2070096	rs2229046	rs2229571	rs2284922	rs773123
Breast Cancer (n=54)	Het-Ref	0.37098368	0.076939381	0.068976224	0.999657586	0.786053141	0.428063031
	Minor-Ref	0.923223538	0.998135459	NA	0.686250421	0.805603134	0.51544676
	Minor-Het	0.568260576	0.225647539	NA	0.691766567	0.444710266	0.995407734
HER2 (n=11)	Het-Ref	NA	0.107545456	0.658645437	0.502483394	0.499626825	0.658645437
	Minor-Ref	NA	NA	NA	0.064425619	0.813705848	NA
	Minor-Het	NA	NA	NA	0.009605161	0.998140972	NA
		Docetaxel
		rs1136201	rs2070096	rs2229046	rs2229571	rs2284922	rs773123
Breast Cancer (n=54)	Het-Ref	0.986774469	0.99940378	0.907221456	0.975418204	0.709457143	0.806456189
	Minor-Ref	0.997309092	0.572268091	NA	0.532051908	0.678851493	0.564514037
	Minor-Het	0.991547035	0.702184187	NA	0.663617884	0.987564364	0.438324783
HER2 (n=11)	Het-Ref	NA	0.162613589	0.964917471	0.98526651	0.599851741	0.964917471
	Minor-Ref	NA	NA	NA	0.719312264	0.111362322	NA
	Minor-Het	NA	NA	NA	0.58273653	0.25035828	NA
