# Supplementary material for: Germline single nucleotide polymorphisms in ERBB3 and BARD1 genes result in a worse relapse free survival response for HER2-positive breast cancer patients treated with adjuvant based docetaxel, carboplatin and trastuzumab (TCH)
Source: PLoS One. 2018 Aug 2;13(8):e0200996. doi: 10.1371/journal.pone.0200996 (PMC6071997; doi:10.1371/journal.pone.0200996)
Supplement: S1 Table — (CSV) [file pone.0200996.s002.csv]

Gene Symbol	Gene Info	EntrezID
ATM	ATM serine/threonine kinase	472
ATR	ATR serine/threonine kinase	545
BABAM1	BRISC and BRCA1 A complex member 1	29086
BARD1	BRCA1 associated RING domain 1	580
BRCA1	BRCA1	672
BRCA2	BRCA2	675
BRCC3	BRCA1/BRCA2-containing complex subunit 3	79184
BABAM2	BRISC and BRCA1 A complex member 2	9577
EGFR	epidermal growth factor receptor	1956
ERBB2	erb-b2 receptor tyrosine kinase 2	2064
ERBB3	erb-b2 receptor tyrosine kinase 3	2065
ERBB4	erb-b2 receptor tyrosine kinase 4	2066
H2AFX	H2A histone family member X	3014
LIG1	DNA ligase 1	3978
MDC1	mediator of DNA damage checkpoint 1	9656
MRE11A	MRE11A homolog A	4361
NBN	nibrin	4683
PALB2	partner and localizer of BRCA2	79728
POLA1	DNA polymerase alpha 1, catalytic subunit	5422
PTEN	phosphatase and tensin homolog	5728
RAD50	RAD50 double strand break repair protein	10111
RAD51	RAD51	5888
RAD52	RAD52	5893
RAD54L	RAD54 like	8438
RBBP8	RB binding protein 8	5932
RNF8	ring finger protein 8	9025
TP53BP1	tumor protein p53 binding protein 1	7158
UBE2V2	ubiquitin conjugating enzyme E2 V2	7336
