# Supplementary material for: Germline single nucleotide polymorphisms in ERBB3 and BARD1 genes result in a worse relapse free survival response for HER2-positive breast cancer patients treated with adjuvant based docetaxel, carboplatin and trastuzumab (TCH)
Source: PLoS One. 2018 Aug 2;13(8):e0200996. doi: 10.1371/journal.pone.0200996 (PMC6071997; doi:10.1371/journal.pone.0200996)
Supplement: S2 Table — (CSV) [file pone.0200996.s003.csv]

	rs2284922	rs2229046	rs773123	rs1136201	rs2070096	rs2229571
Reference	76	133	119	106	87	55
%	48	85	76	68	55	35
Hetero	69	24	38	25	58	71
%	44	15	24	16	37	45
Minor	12	0	0	26	12	31
%	8	0	0	16	8	20
